# Supplementary material for: Less Empathic and More Reactive: The Different Impact of Childhood Maltreatment on Facial Mimicry and Vagal Regulation
Source: PLoS One. 2016 Sep 29;11(9):e0163853. doi: 10.1371/journal.pone.0163853 (PMC5042550; doi:10.1371/journal.pone.0163853)
Supplement: S1 Dataset — (XLSX) [file pone.0163853.s001.xlsx]

## Sheet: 44sogTOT
ID	Sex	Gruppo	Baseline	Recovery	RSA_Anger6epoch	RSA_Fear6epoch	RSA_Joy6epoch	RSA_Sad6epoch	COR_ANG_1	COR_ANG_2	COR_ANG_3	COR_ANG_4	COR_ANG_5	COR_ANG_6	COR_FEA_1	COR_FEA_2	COR_FEA_3	COR_FEA_4	COR_FEA_5	COR_FEA_6	COR_JOY_1	COR_JOY_2	COR_JOY_3	COR_JOY_4	COR_JOY_5	COR_JOY_6	COR_SAD_1	COR_SAD_2	COR_SAD_3	COR_SAD_4	COR_SAD_5	COR_SAD_6	ZIG_ANG_1	ZIG_ANG_2	ZIG_ANG_3	ZIG_ANG_4	ZIG_ANG_5	ZIG_ANG_6	ZIG_FEA_1	ZIG_FEA_2	ZIG_FEA_3	ZIG_FEA_4	ZIG_FEA_5	ZIG_FEA_6	ZIG_JOY_1	ZIG_JOY_2	ZIG_JOY_3	ZIG_JOY_4	ZIG_JOY_5
16	F	STch	7.6625	6.31	-0.374167	-1.2125	-0.709167	-1.0075	-0.00877378	0.0051797	-0.0134249	-0.148309	-0.0134249	-0.290169	-0.25971	-0.228599	-0.195266	-0.124155	-0.124155	0.971401	-0.0613751	-0.273003	-0.519515	0.0223458	0.113043	0.833974	0.67333	2.49528	3.39772	0.57333	0.602598	1.16845	-1.08372	-2.72791	1.77442	0.00930233	-3.53023	-3.13721	-1.73111	-3.21556	-2.11556	-3.09778	-2.68667	-1.54889	4.05395	5.36326	5.87023	6.19581	5.79349
18	F	STch	5.255	5.085	0.248333	0.185	0.291667	-0.0416667	0.204747	0.38202	0.459293	0.302475	0.450202	0.409293	0.0720497	-0.0541408	-0.0636646	-0.170807	-0.0874741	-0.0589027	-0.0209195	-0.227816	-0.534713	-0.538161	-0.341609	-0.589885	-0.00217391	-0.0347826	-0.0304348	-0.0478261	-0.0717391	-0.126087	3.05	1.10455	-0.729545	1.44318	1.41818	-2.90227	-3.99617	-2.25331	-0.455694	-5.80569	-3.69141	-0.777122	1.00909	5.90909	8.36771	10.8505	18.1643
20	F	STch	7.755	7.6825	-0.5	-0.0983333	-0.00166667	-0.03	1.05674	0.952296	1.21452	0.261185	0.510074	-0.112148	1.12791	0.144186	1.05581	1.51395	0.92093	0.825581	1.41333	0.393333	0.0688889	0.591111	-0.208889	-0.444444	0.365	-0.9175	-1.36	-0.865	0.7725	0.525	0.0911111	-1.67778	0.0955556	-2.48889	-0.815556	-4.41778	0.372093	-0.130233	2.18605	3.55116	-1.46279	1.23256	-1.8	-1.27111	-1.03778	-0.582222	1.46667
21	F	STch	3.3975	4.3125	0.5375	0.0358333	0.1975	-0.1275	0.3225	-0.1775	-0.145	0.1025	0.2075	0.2725	0.306818	0.106818	0.0113636	-0.0431818	0.0363636	-0.143182	1.00303	0.12803	0.666667	0.241667	0.214394	0.0143939	1.01762	0.689963	0.832516	0.398474	0.0920907	0.566559	-2.1325	-1.745	1.145	1.3075	1.02	-0.8975	-2.9	-2.27045	-6.89773	-5.89545	-2.52273	-6.10227	2.13636	2.42045	3.40227	2.79318	1.74773
22	F	STch	5.7375	5.8325	0.1175	-0.0808333	0.0291667	-0.00416667	-0.255	-0.66	-0.2325	-0.0025	-0.2375	-0.4075	1.74711	2.1812	1.61756	1.29256	2.26756	2.41756	-0.792308	-1.47949	-1.99231	-1.17692	-1.56667	-1.95897	0.387327	1.0576	-1.12619	-0.469429	0.0954354	-0.282943	-0.9775	-0.865	2.7675	-1.29	-1.24	0.3425	3.43043	6.25998	5.18953	0.621344	3.47816	2.04634	2.53077	1.82821	0.638462	0.607692	3.11795
23	F	STch	6.84	5.9675	-0.371667	-0.708333	0.3	-0.945	-0.201926	2.02919	3.94696	4.42919	3.93585	4.83141	-1.28333	-0.986111	-1.05556	-0.444444	1.02222	-0.686111	0.22381	-0.2	-0.833333	-1.29048	-0.721429	-0.447619	-0.0184211	0.676316	-0.368421	0.105263	-0.257895	0.568421	-3.4	-1.21556	-5.05333	-4.54	0.86	-2.23778	-3.03889	-3.01389	-6.98056	-3.425	-2.26667	-2.31667	1.48313	3.15455	1.02836	0.290269	-0.83354
24	M	STch	9.1475	8.615	-0.499167	-0.359167	-0.3875	-0.504167	-0.417519	-0.971008	-0.133798	-1.51054	0.063876	-0.636124	-0.0262156	0.473784	-0.163425	-0.18203	-0.886681	-0.772727	-0.382222	-0.0377778	0.74	-0.682222	-1.79778	-2.02667	-0.407692	-1.8359	-1.31538	-1.35897	-0.705128	-0.312821	-5.78457	-6.06596	-5.67061	-3.85666	-0.0241015	-2.43108	-4.12326	-4	-2.88837	-4.13023	-4.3	-0.881395	-3.56889	-1.16	0.4	-0.00222222	-2.36222
25	M	STch	3.4625	3.4125	-0.264167	-0.520833	-0.390833	-0.429167	0.118178	-0.0883441	0.0268733	-0.338344	-0.383996	-0.216605	0.482927	0.360976	0.097561	0.0121951	0.358537	-0.00487805	-0.291111	-0.2	-0.3	-0.131111	-0.293333	-0.131111	-0.0107105	-0.139979	0.0453871	-0.300954	-0.0692471	-0.176564	-2.00058	-2.82884	-1.12232	-1.68101	0.179855	-1.34406	-1.47561	0.509756	0.890244	-1.37561	-0.219512	0.57561	-1.43111	1.07111	-0.537778	0.426667	1.08222
26	F	STch	3.5525	3.435	0.0525	-0.390833	0.0525	0.314167	2.94867	4.07617	5.31867	5.71617	5.30617	5.34367	0.966829	0.64	0.127805	-0.064878	0.357073	0.71561	3.45326	3.96642	4.88221	3.42168	2.81379	2.61116	-0.025	0.284375	0.578125	0.10625	0.25625	0.43125	3.71891	1.63141	3.07141	6.06891	2.19391	2.95391	0.593743	-0.776988	1.0913	1.37667	6.9913	-0.430647	1.37368	4.35526	1.86316	2.78421	3.51316
27	F	STch	6.1125	6.06	-0.485833	-0.329167	-0.160833	-0.445833	-0.620702	0.0792982	-0.570702	0.489825	0.43193	1.13982	-0.847059	-1.54412	-0.920588	-1.79706	-1.63529	-1.75	0.572093	0.844186	0.176744	0.776744	0.374419	0.260465	-0.0571429	-0.604762	-0.2	-0.359524	-0.0119048	-0.22619	-1.22105	-0.121053	-3.35	-2.99211	-4.00789	-0.678947	-0.938497	1.79974	0.949739	0.170327	-1.22379	1.02621	0.206522	1.05071	0.906522	-0.546967	3.28327
28	M	STch	6.69	5.8125	-0.478333	-0.505	-0.925	-0.548333	-0.0631579	-0.278947	-0.239474	-0.0210526	0.644737	0.115789	0.153191	0.444681	0.525532	0.151064	0.0319149	0.317021	-0.694872	-0.874359	-0.225641	-1.18462	-0.689744	-0.84359	0.236434	-0.184496	0.122481	-0.56124	-0.182171	0.317829	0.421053	-1.98421	0.0921053	-3.10263	-1.54211	-3.22368	-1.50426	-2.80851	-0.502128	0.83617	0.561702	-1.78298	2.34069	-0.0567447	1.19967	-1.51315	1.39454
30	M	STch	6.465	5.865	-0.27	-0.208333	-0.358333	-0.25	-0.00486542	0.164182	0.349896	1.10228	0.949896	1.27847	0.108108	-0.102703	0.232432	0.0783784	-0.235135	-0.281081	-0.0658483	-0.242771	-0.153028	-0.250464	-0.112002	-0.268412	0.731034	0.434483	0.672414	0.534483	0.537931	0.493103	-2.81123	-2.13028	-1.19933	-3.40885	-4.6779	-2.79457	-1.02703	-0.640541	0.318919	0.313514	-0.227027	0.0486486	-1.33305	0.918227	2.06951	2.41566	4.50541
31	M	STch	6.6975	6.0625	-0.414167	-0.0591667	-0.354167	-0.255833	0.0244444	0.562222	0.417778	0.153333	0.0266667	-0.0577778	-0.208511	-0.389362	-0.13617	-0.0957447	-0.380851	-0.0489362	0.514928	-0.0305269	0.1672	-0.26689	-0.623709	0.144473	-0.0466667	-0.0155556	0.0355556	0.0155556	0.0266667	0.0866667	-2.93778	-2.94222	-0.0177778	-2.24444	-1.14889	-5.19778	0.429787	0.346809	-1.66383	-2.51064	-0.36383	-0.891489	-2.83794	-0.0629447	-3.98567	-4.21976	-2.29476
32	M	STch	5.5075	5.74	0.1825	0.3425	0.1675	0.784167	-0.0334313	-0.0415394	0.0233255	-0.31181	0.366569	0.0881904	0.167568	0.413514	0.113514	0.140541	0.294595	0.148649	-0.165714	-0.414286	-0.86	-0.5	-0.00857143	-0.0714286	0.73953	1.02111	1.18163	1.11058	1.13163	0.997424	-1.88065	1.78962	-1.57525	-0.0103808	0.727457	0.840971	-1.91351	-2.53784	0.205405	0.781081	-0.432432	1.28108	3.49441	0.777267	3.37727	4.15155	1.05155
34	M	STch	3.0375		-0.0758333	-0.345833	-0.144167	-0.320833	-0.33487	-0.109156	0.273701	-0.243442	-0.149156	-0.283442	-0.182542	0.171304	0.0943808	0.21233	0.0866885	0.0405346	0.521564	0.224267	-0.240598	0.0729155	0.586429	0.0215641	0.0366667	2.36848e-16	0.04	0.45	0.88	0.433333	-1.09143	-0.505714	-1.26	-1.12	-0.974286	-0.651429	-1.4359	0.458974	0.328205	-3.25897	-2.32564	-1.17436	-1.39788	-2.39248	-2.65194	-1.21951	-3.87356
35	F	STch	5.4925	6.97	0.439167	-0.389167	0.330833	1.03917	-0.215625	-0.459375	-0.53125	-0.434375	-0.5	-0.66875	-0.0848485	-0.0606061	-0.139394	-0.327273	-0.287879	0.0242424	0.605556	0.544444	0.322222	-0.0916667	0.0777778	-0.169444	0.23442	0.473309	0.314976	0.148309	0.189976	0.120531	-0.818071	-1.61182	1.09755	1.05068	-2.3587	-3.69307	-3.42424	-4.15455	-8.56061	-9.03939	-5.93636	-8.91212	-0.927778	-1.41667	0.758333	-2.24167	3.19444
36	M	STch	4.765	5.12	0.44	0.511667	-4.765	0.303333	0.0262319	0.122899	0.299565	0.146232	-0.187101	0.00623188	-0.0121951	0.0292683	0.12439	-0.421951	0.0463415	-0.14878	0.255219	-0.0478114	-0.0205387	-0.165993	0.0127946	0.36431	-0.186111	-0.05	0.138889	-0.05	0.0277778	-0.119444	2.93667	-0.303333	-0.536667	-0.826667	0.49	-0.78	-2.16585	-3.24634	-3.46585	-1.50488	-1.11951	-1.74634	2.09576	2.17455	-3.19212	-1.77091	-0.343636
37	F	STch	8.015	7.4475	-0.543333	-0.233333	-0.27	-0.271667	-0.747059	-3.52353	-2.96471	-2.62647	-2.73529	-2.15882	1.31758	-0.197576	-0.124848	-0.0672727	-0.303636	0.16303	0.235611	-0.226889	-0.496889	-0.116889	-0.349389	0.0806111	1.35908	0.270708	-0.39906	-0.11999	-0.101385	0.0660564	0.173529	2.19118	0.673529	3.39118	-1.45588	2.09118	-1.09394	1.50909	-1.07879	-0.230303	0.336364	-0.169697	-5.9325	-3.6725	-4.0525	-1.1175	-1.485
38	M	STch	7.8275	7.8275	0.280833	0.184167	0.120833	0.0275	-0.130303	-0.278788	-0.575758	0.124242	-0.169697	-0.115152	-0.424027	-0.21087	0.0338673	-0.0713959	-0.0187643	0.0943936	1.43143	2.58	2.00571	1.63714	1.42857	1.02857	0.1	-0.175	-0.902778	-0.566667	-0.661111	-0.377778	0.315152	0.363636	-2.83333	-1.41818	-5.94848	-3.22121	1.91842	-3.95789	-3.55263	2.79474	1.89474	0.0736842	-1.87429	-0.828571	-0.271429	-0.434286	1.50286
106	M	STch	5.945	5.875	-0.248333	0.468333	0.195	0.075	-0.0333333	0.00512821	0.258974	1.56154	1.32051	0.174359	2.37916	4.09386	5.95563	13.7939	10.3968	17.8468	2.59784	2.93314	3.02725	3.7302	4.90961	4.72725	1.7597	1.59873	1.14507	0.669459	0.99141	0.593849	-6.94615	-4.28462	-0.289744	-3.68718	-5.90513	-2.02821	2	2.58824	1.44412	-0.747059	0.673529	2.90882	2.86765	4.05	0.817647	3.22941	4.60294
110	M	STch	4.58	5.19	0.9	0.26	1.01833	-0.0366667	-0.0426667	0.554833	0.349833	0.119833	0.534833	0.0873333	3.80476	1.75	-0.638095	-0.542857	-0.292857	-0.0214286	0.211111	0.330556	0.394444	0.597222	0.291667	-0.197222	0.132341	0.169275	-0.013792	-0.342857	0.00571429	0.288571	-0.648111	-2.60811	-1.92811	-4.03811	0.634389	0.631889	0.359524	-2.11429	-0.0738095	1.13333	-3.35476	-5.39762	0.736111	6.04167	4.25	6.91111	7.94722
112	F	STch	3.785	3.9525	-0.126667	0.101667	-0.0233333	0.44	-0.378378	-0.42973	0.156757	1.04865	0.618919	0.532432	-0.21698	-0.240057	0.0419943	-0.165698	-0.201595	-0.324672	-0.1375	-0.2175	-0.3375	-0.575	-0.3475	-0.4125	-0.116667	-0.177778	-0.269444	0.105556	0.341667	0.0833333	-2.75652	-0.113278	-0.237603	-2.20787	-1.64571	-0.707873	-5.09794	-1.7364	1.88668	-2.81589	-1.43384	-0.86204	0.967722	1.82272	2.38272	-0.207278	-3.62728
113	M	STch	7.925	7.3625	-0.466667	-0.618333	-0.863333	-0.638333	0.454545	0.763636	0.420455	0.220455	0.302273	0.359091	0.744122	0.826881	1.03378	0.861364	0.682053	0.978605	-0.231696	0.0577778	-0.115906	-0.326433	-0.286959	-0.323801	0.24	0.234286	0.00285714	0.171429	0.157143	0.0685714	1.11818	-1.47727	1.09091	-0.415909	1.75455	-2.33636	1.59655	-0.234483	2.78621	-1.36207	1.2931	1.56207	-1.79737	-1.05263	-0.960526	1.88158	-1.80526
114	F	STch	5.9425	5.8525	-0.115833	0.000833333	0.1425	-0.3125	-0.0292683	1.01707	0.687805	0.973171	1.50244	1.83902	0.701035	1.00342	0.581988	0.505797	0.493892	0.110559	0.0674457	0.297446	0.112446	0.197446	-0.172554	0.794946	0.0358201	0.397725	0.0501058	0.152487	0.0262963	-0.423704	-0.407317	0.295122	-0.892683	0.519512	-0.0804878	0.709756	0.891667	2.08452	1.79881	-1.86786	1.51548	1.125	-0.571	-0.1035	-2.1885	-3.756	-0.536
10	F	Con	6.8775	7.09	0.0358333	-0.464167	-0.8625	-1.2975	2.66129	3.22258	0.983871	1.48387	2.16774	4.03871	1.26952	1.29126	0.384736	0.408649	0.428215	0.445606	-0.0750529	0.450529	0.524947	0.136575	-0.0285412	-0.198309	0.419519	0.893987	0.732285	0.604625	0.0833488	-0.195375	1.3129	-1.51935	-3.59677	-1.56452	-0.167742	0.16129	-4.15217	-4.20217	-3.48043	-0.378261	-3.78043	-2.96957	0.415268	0.592012	-1.70566	-2.71031	0.0641052
29	F	Con	2.7025		0.725833	0.675833	1.07083	0.544167	0.761364	1.64091	0.595455	0.765909	0.140909	0.00681818	0.668085	0.328611	0.12598	-0.376652	-0.0898096	0.165454	-0.0272727	-0.1	-0.230303	-0.648485	-0.0424242	0.339394	0.306561	-0.141058	0.256561	-0.264868	0.144656	-0.293439	-3.91364	-3.74773	-5.68409	-3.43636	-1.45909	-6.34545	2.75	-0.792105	1.11579	-1.2	1.46579	1.05789	-1.09091	-0.654545	-1.11818	0.451515	2.60303
101	M	Con	7.1625	7.755	0.0958333	0.510833	0.634167	0.379167	1.40442	0.774693	0.609828	0.396314	0.37199	-0.309091	0.627504	2.13726	0.795797	1.96897	2.09336	1.23726	0.083871	-0.0870968	-0.345161	-0.396774	-0.390323	-0.0483871	4.29168	5.79418	3.87668	2.43668	1.49168	0.809185	-1.12703	-2.27838	-1.70541	0.918919	0.481081	0.783784	0.182927	-3.46829	-4.40244	-3.32195	-3.4122	-3.24878	-3.2871	-5.1129	-0.393548	-2.56774	-3.39032
102	F	Con	5.81	5.1925	-0.495	-0.478333	-0.443333	-0.94	-0.0153846	0.151282	0.164103	-0.217949	-0.00769231	0.233333	1.48327	0.959025	1.49842	1.58933	0.589328	1.11054	0.578788	0.578788	0.284848	0.933333	0.0575758	-0.030303	1.28168	1.35441	-0.0364983	0.54229	0.305926	0.581684	-3.46667	-6.20769	-7.50513	-5.93846	-7.25385	-4.97436	-2.11818	1.64545	0.209091	-3.98485	0.387879	-2.11515	0.933333	2.39091	3.27273	0.257576	4.78182
103	F	Con	6.76	5.9975	-0.761667	-0.901667	-0.526667	0.38	3.72359	4.07502	4.15787	2.57216	7.21787	6.95787	6.96326	4.42264	0.769514	2.70389	4.76951	6.87264	0.373864	-0.148864	-0.585227	0.210227	0.735227	0.828409	2.50503	1.59714	1.58924	0.610297	0.573455	0.389245	-0.12	1.62286	1.21714	0.714286	1.02	3.72	-0.221875	-3.73125	-0.61875	0.140625	-1.71875	-2.24687	-3.625	2.43864	3.47955	1.72273	3.72727
105	M	Con	5.3675	4.7575	-0.699167	-0.370833	-0.320833	-0.294167	-0.19284	0.20716	0.0154938	-0.0983951	-0.16784	0.148827	-0.00909091	0.136364	0.527273	0.381818	0.348485	0.206061	0.755	0.5025	0.1875	0.1475	0.2825	0.04	-0.293675	0.0191453	0.111453	0.00632479	-0.00649573	0.00888889	-4.39296	-4.41796	-3.2513	-1.64574	-1.34019	-3.57352	-7.34242	-7.41212	-9.26061	-7.00909	-3.91818	-6.12121	1.345	5.8225	5.9175	5.6275	11.1075
108	F	Con	7.78	7.8875	-0.255	-0.313333	-0.521667	-0.585	1.22878	-0.0112222	-0.171222	-0.248722	0.456278	0.196278	-0.2875	0.4	0.04	0.12	0.8325	0.4525	-0.543721	-0.883256	-0.792558	-0.448372	-0.920465	-1.29023	0.493228	0.152751	0.12418	0.971799	0.45037	0.483704	-4.1875	-4.4075	-2.4225	-6.36	-4.0575	-6.0525	-4.5525	0.5625	-0.5275	1.2225	0.695	-1.2225	2.28977	2.07349	0.654884	2.21767	2.04558
109	M	Con	6.115		-0.0366667	-0.0466667	-0.03	-0.11	0.301164	0.637749	0.379213	0.291408	0.771896	0.630432	2.70872	2.78433	2.63555	1.95506	2.24043	2.16482	-1.04865	-0.383784	0.664865	-0.697297	-1.20811	0	4.56186	5.25488	2.23163	1.65023	2.42465	4.84093	1.2561	1.73415	0.7	3.09512	-1.09024	1.20732	0.829268	2.16585	0.182927	2.3878	-1.88537	-2.84878	-0.705405	0.794595	3.80541	3.23243	-0.0216216
111	F	Con	4.5425	4.19	-0.4525	-0.604167	-0.684167	-0.515833	0.519848	0.647121	0.474394	0.235758	0.169848	0.36303	0.378157	0.12206	0.161084	0.292791	0.0196206	0.229377	0.0714286	0.0428571	0.259524	0.266667	0.140476	0.235714	-0.0157447	0.129255	-0.195745	-0.120745	-0.210745	0.156755	1.058	2.62391	2.933	1.11937	-2.77609	1.01482	1.84329	-0.029878	1.45305	-0.883537	-0.832317	-0.956707	1.16222	0.628882	-0.892547	-0.880642	2.4646
115	M	Con	6.385	5.4875	-0.376667	-0.516667	-0.0116667	0.315	4.61091	4.0897	3.66545	2.96545	2.28061	1.52606	0.313889	0.705556	0.377778	-0.563889	-0.6	-0.997222	-1.04979	-1.77729	-1.94229	-1.17229	-1.58479	-0.922287	0.0627907	0.974419	0.297674	0.293023	0.190698	-0.0883721	-1.39697	-2.03636	-2.99394	-0.618182	-1.18788	1.42424	-0.861111	0.544444	-5.00833	-2.41667	0.633333	-1.525	3.31913	0.61163	1.44163	3.96663	2.67163
116	M	Con	6.3875	5.5975	0.3175	0.249167	-0.229167	0.00916667	0.0807497	0.204559	0.0236069	0.173607	0.347416	0.323607	0.912427	1.34879	0.391973	0.8647	1.19879	1.25106	0.128154	-0.125334	-0.097427	-0.0951014	0.0537358	-0.0788224	0.164706	0.214706	0.202941	0.438235	0.347059	0.638235	0.62795	-0.441097	-0.731573	-1.16253	-2.30776	-2.62681	1.58738	0.785106	1.33511	2.37829	3.87147	4.20329	1.80263	0.716582	3.41426	2.10495	2.20961
117	M	Con	4.7975	5.7925	-0.0325	0.1125	0.200833	-0.0708333	-0.790217	-0.400744	0.480835	0.262414	0.225572	0.196625	2.98709	2.94618	2.378	1.928	0.891632	0.782541	-0.181598	0.0416582	0.234681	-0.0467139	0.0997978	-0.0350859	-0.391429	0.445714	0.34	0.18	-0.0314286	0.02	-0.704291	-2.36745	0.532551	1.68255	0.377288	1.11939	0.567843	-1.62307	0.670116	1.5883	2.18603	-1.98443	-1.67254	-1.41672	0.325136	-1.99579	0.129787
118	F	Con	6.76	6.3175	-0.26	-0.685	-0.818333	-0.763333	1.676	2.44	1.256	1.74	1.596	5.712	2.41717	2.32999	1.21717	1.67871	-0.0494983	0.273579	-0.961111	-1.30278	-1.95	-1.39167	-0.419444	-1.39444	3.21048	5.23612	3.07971	1.20279	1.26433	0.87971	-2.996	-7.24	-5.32	-5.492	-7.66	-6.86	3.69744	-0.612821	1.74872	-2.2641	0.361538	0.825641	-2.93122	2.26322	0.729891	-3.22566	-0.914553
119	M	Con	7.3325	7.1875	-0.2425	-0.289167	-0.0341667	-0.200833	1.43636	2.39697	1.59394	0.960606	0.527273	1.98788	2.54456	1.4393	1.80246	1.86825	1.97088	4.69456	-0.848148	-0.959259	-1.18519	-1.73333	-1.36296	-0.988889	0.815489	0.0129891	-0.234511	-0.622011	0.00798913	2.50049	1.82727	0.145455	0.821212	-2.20303	-2.96667	8.64242	-0.490191	8.07033	12.9177	22.2519	31.3545	33.1914	-0.896296	44.9889	70.7667	112.867	122.2
120	M	Con	6.4875	7.095	-0.0258333	-0.179167	-0.0241667	0.579167	0.506215	1.95358	0.935162	-0.338522	1.32727	1.33779	0.0025641	0.525641	2.24103	2.52308	0.884615	1.90513	0.275	-2.52273	-4.67045	-4.87955	-4.87727	-5.05	1.17073	0.131707	0.0341463	0.617073	1.73902	0.595122	1.01579	-2.16053	-2.21579	0.560526	-0.95	-0.00263158	1.40769	1.29231	0.248718	-0.620513	-0.551282	-1.35641	2.78493	4.79175	6.95766	5.70993	4.62584
121	M	Con	7.4375	7.255	-0.245833	0.00583333	0.0291667	0.1025	-0.183934	0.440456	-0.213203	-0.22052	-0.230276	-0.191251	0.177469	-0.230224	0.0954173	-0.00458265	0.426187	0.187725	0.245756	0.160041	-0.151863	-0.399482	-0.19234	0.0933747	0.0562184	-0.299596	-0.162386	0.36087	0.342265	0.0445905	2.00244	2.41951	0.0146341	1.81707	-2.4	-1.00732	0.0923077	0.917949	-4.85641	-0.689744	-0.951282	-0.976923	2.85963	3.20725	1.47629	2.36915	3.84058
122	F	Con	6.135	4.7925	-0.933333	-1.115	-1.17833	-1.16667	0.526667	0.41	0.126667	0.266667	0.206667	0.536667	0.0702703	-0.562162	-0.513514	-0.394595	-0.0756757	-0.308108	0.351515	0.2	0.0939394	-0.20303	0.127273	-0.312121	0.543724	-0.280601	0.151832	0.70048	0.573453	0.232913	-1.4063	-5.2463	-6.28964	-1.2563	-1.51964	-2.33964	1.59189	0.475676	-2.58378	-7.52703	-2.75676	-0.9	-3.5697	-1.86364	-2.04242	-2.28788	0.393939
124	F	Con	5.125	5.475	0.301667	-0.21	0.271667	0.101667	-0.125	-0.009375	-0.009375	1.00937	1.84375	0.60625	0.34	0.5	1.62286	1.04286	1.05143	1.67143	0.361376	0.0589947	-0.164815	-0.0886243	-0.274339	-0.0291005	0.661422	1.52296	1.6127	0.643473	0.751166	0.558858	-1.86875	-2.32188	3.7125	-0.040625	2.65	1.35625	-1.19925	-1.46211	-2.51068	-1.83925	-2.97925	-2.25354	-0.751773	2.00061	1.90537	3.51013	4.13632
125	F	Con	5.945	5.345	-0.6	-0.25	-0.695	-0.601667	0.434915	0.414403	0.401582	0.201582	-0.198418	-0.0394435	0.000230017	-0.102473	-0.359229	-0.0322024	-0.294365	-0.243013	-0.0292683	0.780488	-0.165854	-0.278049	-0.234146	-0.202439	1.49017	2.66267	1.11767	0.122667	0.0226667	0.560167	-0.588433	-1.67048	-3.7192	-2.17561	-2.87305	-1.57561	-1.13186	-0.480506	2.21949	-0.969695	-2.95618	-1.41024	2.75522	-1.30332	1.70643	3.0357	0.460093
126	F	Con	7.105	6.2725	-0.66	-0.448333	-0.705	-0.645	0.340942	-0.482867	-0.123344	0.0504658	-0.130487	-0.0328675	0.188468	0.142523	-0.53045	-0.116937	-0.195315	0.329009	0.519259	0.309735	-0.133122	-0.342646	-0.114074	-0.0116931	0.201722	0.144222	-0.00827778	-0.0907778	-0.138278	-0.100778	-0.733333	-0.769048	-0.671429	-2.35	-0.852381	-0.278571	-3.81127	-3.07343	-0.232892	-2.69776	-2.97614	0.464405	-1.15714	-1.97143	-2.46429	-2.02857	-2.73571
[truncated: 7 more columns]
